# Supplementary material for: Adjuvant Immunotherapy After Resected Melanoma: Survival Outcomes, Prognostic Factors and Patterns of Relapse
Source: Cancers (Basel). 2025 Jan 5;17(1):143. doi: 10.3390/cancers17010143 (PMC11719721; doi:10.3390/cancers17010143)
Supplement: Supplementary file 1 [file cancers-17-00143-s001.zip]

Archive with 1 entries (1 files):
- cancers-3355397-supplementary.pdf
